# Supplementary material for: Label-Free SERS Analysis of Serum Using Ag NPs/Cellulose Nanocrystal/Graphene Oxide Nanocomposite Film Substrate in Screening Colon Cancer
Source: Nanomaterials (Basel). 2023 Jan 13;13(2):334. doi: 10.3390/nano13020334 (PMC9864651; doi:10.3390/nano13020334)
Supplement: Supplementary file 1 [file nanomaterials-13-00334-s001.zip]

Archive with 1 entries (1 files):
- nanomaterials-2144276-supplementary.pdf
